# Supplementary material for: Using Innovative Machine Learning Methods to Screen and Identify Predictors of Congenital Heart Diseases
Source: Front Cardiovasc Med. 2022 Jan 7;8:797002. doi: 10.3389/fcvm.2021.797002 (PMC8777022; doi:10.3389/fcvm.2021.797002)
Supplement: Supplementary file 1 [file Table_1.xlsx]

## Sheet: Sheet1
	Congenital heart disease (CHD) critical/minor; Multiple/single	CHD01
	VSD
	ASD
	OTHER
	TGA
	TOF
	PS
	COA
	PVS
	ASA Aneurysm
	DORV
	TAPVC
	PA
	AVSD
	SV
	TRICUSPID ANOMALY
	Ebstein
	NO SPECIFIED
	Aortic Arch Dysplasia
	Dextrocardia
	IAA
	APW
	PAPVC
	Syndrome	SYNDROME
	Non-cardiac anomalies	EXTRACARDIAC
	Preterm	PRETERM
	Low Birth Weight	LOWBW
	Over weight	LG
	Neonate Disease	NEONATED
	CHD+any of the others
Potential impact factors	Apa评分
Baby characteristics
	Twins and multipleton	Non singleton
	Pregnancy outcomes	ZHUANGUI
	Live births
	Stillbirth
	Death after birth
	Elective termination
	Spontaneous abortion
	Medical abortion
	IVF-ET	IVFET
	Ovulation	Ovulation
Periods 1. Exposures from 6 months before pregnancy to 16 weeks of pregnancy
Maternal SES
	Age≥35	MAGEG
	Minorities	MINORITIES
	Education≤9 years	MEDUCATION
	Household income<3000/person/month (CNY)	INCOME
	Migrants	MIGRANTS
	Occupation	MOCCUPATION1
	Unemployed	MOCCUPATION
	Manual worker	MMANUAL
Maternal disease
	Fever	FEVER
	Infection	INFECTIOND
	Flu	COLD
	Mumps	MUMPS
	Measles	MEASLES
	Rubella	RUBELLA
	Chicken pox	SHUIDOU
	Hepatitis	HEPATITIS
	Others	INFECTION1
	Pregnancy hypertension	MHYPERTENSION
Maternal medicine use
	Folic acid supplementation	FAS0
	Multivitamin supplementation	MULTIVITAMIN
	Antibiotics	ANTIBIOTIC
	Anti miscarriage medicine	BAOTAI
	Antipyretic analgesics/non-steroidal anti-inflammatory drugs	ACHE
	Antineoplastic agents	ANTICANCER
	Vitamin A	VITA
	Anticonceptional medicine	CONTRACEPTION
	Chinese medicine	CHINESE
	Others	OTHERDRUG
Maternal behavior and environmental exposures
	Prepregnant BMI
	Overweight	BMIg
	Lowweight	BMIg
	Smoking	MSMOKE
	Smoking after aware of pregnant	MSMOKE1
	Environmental smoking exposure	ETE
	Alcohol consumption	MALCOHOL
	Still drink alcohol after aware of pregnant	MALCOHOL1
	Drug abuse	DRUG
	In bad mood	MOOD
	Not pay attention to diet and nutriention	NUTRIENT
	Living in newly renovated rooms (<1 year)	ROOM
	Living close to the main road (<50 m)	ROAD
	Living close to chemistry factory or landfill (<1 mile)	POLLUTION
	Radiation exposure	RADIATION
	Noise exposure	NOISE
	Organic solvents (detailed exposure of each solvents, by product name and by chemical name)	ORGANICS
	Metal exposure (detailed exposure of each metal)	METAL
	Extreme heat exposure	AE1S1
	Dust exposure	AE1S3
	Bad odor exposure	AE1S4
	Other harm exposure	HARM
Paternal characteristics and environmental exposures
	Age≥35	FAGEG
	Education≤9 years	FEDUCATION
	Manual worker (detailed factory type, work time, duration)	FOCCUPATION
	Disease
	With CHD	FCHD
	Hepatitis	FHEPATITIS
	G6PD deficiency	FG6PD
	Hypertension	FHYPERTENSION
	Diabetes	FDIABETES
	Other disease	FDISEASE
	Smoking	FSMOKE
	Smoking after aware of pregnant	FSMOKE3
	Environmental smoking exposure	FETE
	Alcohol consumption	FALCOHOL
	Still drink alcohol after aware of pregnant	FALCOHOL3
	Drug abuse	FDRUG
	Radiation exposure	FRADIATION
	Noise exposure	b11sd
	Metal exposure	b11se
	Organic solvents	b11sf
	Pestiside exposure	b11sg
Periods 2. Maternal exposures from 16 weeks of pregnancy to delivery
Maternal disease
	Fever	FEVER3
	Infection	INFECTIOND1
	Flu	C10SA
	Mumps	C10SB
	Measles	C10SC
	Rubella	C10SD
	Chicken pox	C10SF
	Hepatitis	C10SG
	Others	C10SH
	Hypertension	MHYPERTENSION2
	Diabetes	C17S2
Medicine usage
	Folic acid supplementation	FAS1
	Multivitamin supplementation	MULTIVITAMIN1
	Antibiotics	C11SA
	Anti miscarriage medicine	C11SC
	Antipyretic analgesics/non-steroidal anti-inflammatory drugs	C11SB
	Antineoplastic agents	C11SD
	Vitamin A	C11SE
	Others	C11SF
Maternal behavior and environmental exposures
	Living in newly renovated rooms (<1 year)	ROOM1
	Living close to the main road (<50 m)	ROAD1
	Living close to chemistry factory or landfill (<1 mile)	POLLUTION1
	In bad mood	MOOD1
	Not pay attention to diet and nutriention	NUTRIENT1
	Radiation exposure	RADIATION1
	Noise exposure	NOISE1
	Organic solvents (detailed exposure of each solvents, by product name and by chemical name)	ORGANICS1
	Metal exposure (detailed exposure of each metal)	METAL1
	Extreme heat exposure	C12S1
	Dust exposure	C12S3
	Bad odor exposure	C12S4
	Other harm exposure	HARM1
Maternal comorbidities during the whole pregnant periods
	Pregnant with cardiac disease	CARDIACD
	Pregnant with CHD	MCHDx1
	Operation history	OPERATION
	Gestational diabetes mellitus	GDM
	Pregnancy hypertension	HYPERTENSION
	Pregnant with infection (detailed information)	INFECTION
	Pregnant with thalassemia	THALASSEMIA
	Pregnant with thyroid anormaly	THYROIDD
	Pregnant with liver function anormaly	LIVER
	Pregnant with HBV positive	LIVER1
	Pregnant with G6PD deficiency	G6PD
	Pregnancy with kidney disease	KIDNEY
	Pregnant with uterine fibroids	UFIBROIDS
	Pregnant with tumor	TUMORx
	Pregnant with ovary disease	OVARY
	Pregnant with polycystic ovary syndrome	DNLC
	Pregnant with breast disease	BREASTx
	Pregnant with allergic disease	ALLERGIC
	Systemic lupus erythematosus	AF3S4
	Pregnant with athma	AF3S5
	Pregnant with subcutaneous bleeding tendency	AF4
	Pregnant with other disease	AF5
Maternal pregnancy history
	Parity≥3	PARITY
	Gravidity≥2	GRAVIDITY
	Abnormal pregnancy history	ABH
	Elective abortion	ABORTION1
	Spontaneous abortion	ABORTION2
	Threatened abortion	THREATENED
	Preterm	PRETERMH
	Stillbirth	DEADFETUS
Family History
continuous variables/category
Tables and figures

## Sheet: Sheet2
Variable name	Content
A1	value_24-hour urine_24h Total urinary albumin_ALB24hU_1
A22	value_24-hour urine_24h Total urine volume_24hU_1
A79	value_24-hour urine_albumin_ALBU_1
A100	value_24-hour urine_creatinine_CREA_1
A121	value_24-hour urine_urea_UREA_1
A142	value_24-hour urine_uric acid_URIC_1
A163	value_24-hour urine_Urine protein quantification_U-Pro_1
A220	value_24-hour urine_Trace protein_M-TP_1
A277	value_1-H plasma glucose
A295	value_2-H plasma glucose
A337	value_2-H plasma glucose (blood sugar device test)GLU(i)
A340	value_3-H plasma glucose
A343	value_extracted solution_Gram positive bacilli_1
A346	value_extracted solution_Gram positive cocci_1
A349	value_extracted solution_Gram negative bacilli_1
A352	value_extracted solution_Gram negative cocci_1
A355	value_extracted solution_Smear for bacteria_1
A358	value_extracted solution_Smear for fungi and hyphae_1
A361	value_extracted solution_Bacterial culture_1
A364	value_extracted solution_Drug sensitivity test (MIC method)_1
A367	value_extracted solution_Fungal spore_1
A370	value_extracted solution_Fungal hyphae_1
A373	value_extracted solution_Fungal culture / identification fungal culture_1
A379	value_faeces_white blood cell WBC_1
A385	value_faeces_Flagellate egg_1
A391	value_faeces_Insect egg_1
A397	value_faeces_Hookworm egg_1
A403	value_faeces_red blood cell RBC_1
A409	value_faeces_Clonorchis sinensis eggs_1
A415	value_faeces_Ascaris eggs_1
A421	value_faeces_Gingerbread egg_1
A427	value_faeces_Pinworm egg_1
A433	value_faeces_Tapeworm egg_1
A439	value_faeces_Character_1
A445	value_faeces_Schistosoma egg_1
A451	value_faeces_blood_1
A457	value_faeces_colour_1
A463	value_faeces_Occult blood test (monoclonal) OB_1
A469	value_faeces_Protozoa_1
A475	value_faeces_mucus_1
A481	value_faeces_Fat ball_1
A487	value_faeces_Transferrin (immunoassay) TRF_1
A376	value_faeces_Culture / identification of strain II_1
A490	value_Anal swab_Bacterial culture_1
A502	value_cervical, vaginal swab_Azitromycin_1
A505	value_cervical, vaginal swab_Erythromycin_1
A508	value_cervical, vaginal swab_ciprofloxacin_1
A511	value_cervical, vaginal swab_Josanmycin_1
A514	value_cervical, vaginal swab_Ureaplasma urealyticum (UU)_1
A517	value_cervical, vaginal swab_Clarithromycin_1
A520	value_cervical, vaginal swab_Roxithromycin_1
A523	value_cervical, vaginal swab_Doxycycline_1
A526	value_cervical, vaginal swab_Mycoplasma hominis (Mh)_1
A529	value_cervical, vaginal swab_Spaxacin_1
A532	value_cervical, vaginal swab_tetracycline_1
A535	value_cervical, vaginal swab_Bacterial culture_1
A541	value_cervical, vaginal swab_ofloxacin_1
A544	value_cervical, vaginal swab_Drug sensitivity test (MIC method)_1
A547	value_cervical, vaginal swab_Chlamydia antigen immunoassay_1
A550	value_cervical, vaginal swab_Mycoplasma culture + drug sensitivity culture + drug sensitivity_1
A553	value_cervical, vaginal swab_Mycoplasma culture_1
A493	value_cervical, vaginal swab_ESBL test_1
A496	value_cervical, vaginal swab_MRSA/MRS test_1
A499	value_cervical, vaginal swab_β- Lactamase detection_1
A565	value_cervical cast-off cell_HPV-DNA_1
A556	value_cervical cast-off cell_HPV-16型_1
A559	value_cervical cast-off cell_HPV-18型_1
A562	value_cervical cast-off cell_HPV-other 12_1
A577	value_clean middle urine_Colony count_1
A583	value_clean middle urine_Bacterial culture_1
A589	value_clean middle urine_Drug sensitivity test (MIC method) _1
A571	value_clean middle urine_ESBL test_1
A592	value_Conjunctival secretion_uric acid URIC_1
A610	value_fasting plasma glucose GLUC_1
A667	value_urine_albumin:creatinine ALBU:CrU_1
A640	value_urine_albumin/creatinine ALBU/CrU_1
A694	value_urine_albumin ALBU_1
A721	value_urine_albumin PRO_1
A775	value_urine_white blood cell. WBC_1
A883	value_urine_Leukocyte reaction LEU_1
A937	value_urine_WBC tube type_1
A829	value_urine_white blood cell WBC_1
A991	value_urine_proportion SG_1
A1045	value_urine_calcium oxalate_1
A1099	value_urine_protein:creatinine（mg/g）UPro：Ucr（mg/g）_1
A1126	value_urine_protein:creatinineUPro:UCr_1
A1153	value_urine_Conductivity_1
A1207	value_urine_amylase AMS_1
A1216	value_urine_amorphous phosphorus_1
A1270	value_urine_amorphous uric acid_1
A1324	value_urine_Bacteroides_1
A1378	value_urine_tube type_1
A1432	value_urine_tube type_1
A1486	value_urine_red blood cell.RBC_1
A1594	value_urine_Erythrocyte tube type_1
A1648	value_urine_Erythrocyte informationRBC-INF_1
A1540	value_urine_red blood cell RBC_1
A1702	value_urine_creatinine CREA_1
A1729	value_urine_Malformed red blood cell RBC_1
A1741	value_urine_Spinous erythrocytes_1
A1753	value_urine_yeast-like fungus_1
A1807	value_urine_crystallization_1
A1861	value_urine_Colony count_1
A1864	value_urine_Granular tube type_1
A1918	value_urine_Waxy tubular_1
A1972	value_urine_Phosphate crystallization_1
A2026	value_urine_Squamous epithelial cell_1
A2083	value_urine_Immunoglobulin light chain κ kapU_1
A2086	value_urine_Immunoglobulin light chain λ lamU_1
A2080	value_urine_Immunoglobulin GIgGU_1
A2089	value_urine_UrobilinBIL_1
A2143	value_urine_Urobilinogen UBG_1
A2197	value_urine_Urinary protein concentration M-TP_1
A2224	value_urine_Determination of hemosiderin in urine Rous_1
A2227	value_urine_Urinary erythrocyte phase_1
A2239	value_urine_Uric acid crystal_1
A2293	value_urine_Total RBC in urine_1
A2305	value_urine_glucose GLU_1
A2359	value_urine_other crystal_1
A2413	value_urine_number of other particles OTHERS_1
A2467	value_urine_cocci_1
A2521	value_urine_Pregnancy enzyme test HCG_1
A2530	value_urine_Epithelial tubular type_1
A2584	value_urine_epithelial cells_1
A2638	value_urine_epithelial cells_1
A2692	value_urine_PH value_1
A2746	value_urine_Ketone body KET_1
A2800	value_urine_transparency_1
A2854	value_urine_ transparent tube type_1
A2908	value_urine_Caudate epithelial cell_1
A2962	value_urine_Non-Lysed RBC%_1
A3016	value_urine_Non-Lysed RBC#_1
A3070	value_urine_Bacterial culture_1
A3073	value_urine_Small round epithelium_1
A3127	value_urine_Blood (including hemoglobin) ERY_1
A3181	value_urine_nitrite NIT_1
A3235	value_urine_colour_1
A3289	value_urine_drug sensitivity test (MIC method)_1
A3292	value_urine_mucus filament_1
A3346	value_urine_Orthomorphic red blood cell RBC_1
A3358	value_urine_Fat tube type_1
A3412	value_urine_transferrin TRFU_1
A3415	value_urine_Total number of particles Total_1
A631	value_urine_ESBLtest_1
A634	value_urine_α1-Microglobulin a1MU_1
A637	value_urine_β2-Microglobulin b2MU_1
A3469	value_Vomit_Occult blood test (monoclonal) OB_1
A3472	value_other specimen_uric acid URIC_1
A3478	value_whole blood_(ABL kinase region) DNA sequencing ABL kinase region mutation_1
A3481	value_whole blood_(JAK2)Deoxyribonucleic acid (DNA) sequencing JAK2 mutation_1
A3484	value_whole blood_(MPL)DNA sequencing (MPL) DNA sequencing_1
A3487	value_whole blood_30 minute ablation rate LY30_1
A3490	value_whole blood_6-phosphogluconate dehydrogenase 6-PGD_1
A3496	value_whole blood_6-phosphogluconate dehydrogenase 6PGD_1
A3871	value_whole blood_Leukocyte count WBC_1
A3931	value_whole blood_Denatured globin bodies_1
A3949	value_whole blood_Large platelet ratio P-LCR_1
A4000	value_whole blood_MONO%_1
A4102	value_whole blood_MONO#_1
A4153	value_whole blood_Non deletion type α- Thalassemia gene_1
A4159	value_whole blood_Lobulated nucleus%_1
A4210	value_whole blood_After incubation, red blood cells were brittle in the middle_1
A4213	value_whole blood_Before incubation, red blood cells were brittle in the middle before incubation_1
A4216	value_whole blood_Rod nucleus%_1
A4267	value_whole blood_HLR#_1
A4273	value_whole blood_HLR%_1
A4279	value_whole blood_Methemoglobin reduction rate MHBRT_1
A4297	value_whole blood_Hein's corpuscle test NA_1
A4303	value_whole blood_Lupus erythematosus cell examination LEC_1
A4312	value_whole blood_Erythrocyte deformation index TK_1
A4315	value_whole blood_Erythrocyte sedimentation rate ESR_1
A4342	value_whole blood_Erythrocyte distribution width CVRDW-CV_1
A4393	value_whole blood_Erythrocyte distribution width SDRDW-SD_1
A4444	value_whole blood_Erythrocyte rigidity index IR_1
A4447	value_whole blood_Erythrocyte and leukocyte CD55 assay_1
A4450	value_whole blood_Erythrocyte and leukocyte CD59 assay_1
A4453	value_whole blood_#RBC_1
A4504	value_whole blood_Erythrocyte aggregation index EAgI_1
A4507	value_whole blood_Hematocrit HCT_1
A4306	value_whole blood_RWC G6PD/6PGD emzy ratio G6PD/6PGD_1
A4558	value_whole blood_Cyclosporine_1
A4561	value_whole blood_ANGLE_1
A4564	value_whole blood_Alkali resistant hemoglobin test HbF_1
A4570	value_whole blood_Antiplatelet antibody IgAPAIgA_1
A4573	value_whole blood_Antiplatelet antibody IgGPAIgG_1
A4576	value_whole blood_Antiplatelet antibody IgMPAIgM_1
A4579	value_whole blood_LYMPH%_1
A4630	value_whole blood_LYMPH#_1
A4681	value_whole blood_LYMPH%_1
A4834	value_whole blood_Mean red blood cell volume MCV_1
A4732	value_whole blood_Mean Hb content of erythrocytes MCH_1
A4783	value_whole blood_Mean erythrocyte Hb concentration MCHC_1
A4885	value_whole blood_Mean spherocyte volume MSCV_1
A4891	value_whole blood_Mean reticulocyte volume MRV_1
A4897	value_whole blood_Mean platelet volume MPV_1
A4948	value_whole blood_Bottle culture results_1
A4951	value_whole blood_glucose-G6PD_1
A4969	value_whole blood_BRVi-L_1
A4972	value_whole blood_LBI_1
A4975	value_whole blood_BRVi-H_1
A4978	value_whole blood_HBI_1
A4981	value_whole blood_5(1/s)_1
A4984	value_whole blood_200(1/s)_1
A4987	value_whole blood_1(1/S)_1
A4990	value_whole blood_30(1/s)_1
A4993	value_whole blood_Deletion type α- Thalassemia gene_1
A4999	value_whole blood_Quantitative results of fusion gene P210_1
A5020	value_whole blood_BASO%_1
A5071	value_whole blood_BASO#_1
A5122	value_whole blood_BASO%_1
A5173	value_whole blood_EO%_1
A5224	value_whole blood_EO#_1
A5275	value_whole blood_EO%_1
A5326	value_whole blood_(CK/CD45) positive count_1
A5329	value_whole blood_HbA1c_1
A5344	value_whole blood_Peripheral blood cell culture + chromatid fission NA_1
A5347	value_whole blood_Late granulocyte%_1
A5398	value_whole blood_Reticulocyte count Ret%_1
A5404	value_whole blood_Reticulocyte absolute value RET#_1
A5410	value_whole blood_Immature reticulocyte ratio IRF_1
A5416	value_whole blood_irrelevent event_1
A5419	value_whole blood_Mitochondrial gene locus 1494_1
A5422	value_whole blood_Mitochondrial gene locus 1555_1
A5425	value_whole blood_Ablation speed EPL_1
A5446	value_whole blood_Hemoglobin concentration HGB_1
A5428	value_whole blood_Hemoglobin H inclusion body_1
A5497	value_whole blood_plasma viscosity PV_1
A5500	value_whole blood_Blood culture and identification_1
A5503	value_whole blood_Platelet distribution width PDW_1
A5554	value_whole blood_platelet count PLT_1
A5605	value_whole blood_Platelet hematocrit PCT_1
A5656	value_whole blood_Anaerobic culture / identification anaerobic culture_1
A5659	value_whole blood_MA-ADP_1
A5662	value_whole blood_isopropanol precipitation test_1
A5677	value_whole blood_Abnormal hemoglobin_1
A5695	value_whole blood_Heteromorphic lymphocyte %_1
A5797	value_whole blood_Fluorescence display_1
A5800	value_whole blood_Nucleated red blood cell %_1
A5851	value_whole blood_Immature lymphocyte %_1
A5902	value_whole blood_Protamine accessory coagulation test 3P_1
A5905	value_whole blood_Granulocyte %_1
A5956	value_whole blood_Primitive lymphocyte %_1
A6007	value_whole blood_Promyelocyte %_1
A6058	value_whole blood_Sucrose’s_1
A6061	value_whole blood_Fungal culture / identification fungal culture_1
A6070	value_whole blood_(IgG+C3)Coombs-D_1
A6076	value_whole blood_NEUT%_1
A6127	value_whole blood_NEUT#_1
A6178	value_whole blood_Mesoblasts %_1
A6229	value_whole blood_total event_1
A6232	value_whole blood_Maximum clot strength MA_1
A3529	value_whole blood_A avalue A_1
A3514	value_whole blood_AA Inhibition rate AA_1
A3517	value_whole blood_ABO ABO_1
A3526	value_whole blood_ADP inhibition rate ADP_1
A3532	value_whole blood_B lymphocyte subsets_1
A3535	value_whole blood_CI CI_1
A3538	value_whole blood_CRP-Dry chemical method_1
A3547	value_whole blood_CTC count_1
A3550	value_whole blood_G(d/sc) Clot strength G(d/sc)_1
A3553	value_whole blood_G6PD/6PGD Enzyme ratio_1
A3571	value_whole blood_GJB2 gene location 176GJB2_1
A3574	value_whole blood_GJB2 gene location 235GJB2_1
A3577	value_whole blood_GJB2 gene location 299GJB2_1
A3580	value_whole blood_GJB2 gene location 35GJB2_1
A3583	value_whole blood_GJB3 gene location 538GJB3_1
A3586	value_whole blood_Hb A2Hb A2_1
A3595	value_whole blood_Hb AHb A_1
A3604	value_whole blood_Hb BartsHb Barts_1
A3622	value_whole blood_Hb FHb F_1
A3631	value_whole blood_Hb HHb H_1
A3649	value_whole blood_HbA+FHbA+F_1
A3655	value_whole blood_HbA2HbA2_1
A3661	value_whole blood_HbAHbA_1
A3667	value_whole blood_HbFHbF_1
A3673	value_whole blood_HBH Inclusion dye_1
A3679	value_whole blood_HLA-B27HLA-B27_1
A3682	value_whole blood_K time K_1
A3685	value_whole blood_NK cell_1
A3688	value_whole blood_PLT-PLT-IMAGE_1
A3799	value_whole blood_R time (liver enzyme)_1
A3802	value_whole blood_Rtime_R_1
A3739	value_whole blood_RBC-IMAGE_1
A3790	value_whole blood_Rh blood group identification_Rh_1
A3805	value_whole blood_SLC26A4 location 2168_1
A3808	value_whole blood_SLC26A4 location IVS7-2_1
A3811	value_whole blood_T subgroup_1
A3814	value_whole blood_WBC-IMAGE_1
A3865	value_whole blood_β- Thalassemia gene_1
A6235	value_Wound secretion_Bacterial culture_1
A6247	value_genital secretion_Bacterial culture_1
A6259	value_genital secretion_drug sensitivity test (MIC method)_1
A6268	value_genital secretion_Fungal culture / identification fungal culture_1
A6238	value_genital secretion_ESBL test_1
A6241	value_genital secretion_MRSA/MRS test_1
A6244	value_genital secretion β- Lactamase detection_1
A6271	value_sputum_Gram positive bacilli_1
A6274	value_sputum_Gram positive cocci_1
A6277	value_sputum_gram negative bacilli_1
A6280	value_sputum_gram negative cocci_1
A6283	value_sputum_smear for acid fast bacteria_1
A6286	value_sputum_smear for bacteria_1
A6289	value_sputum_smear for fungi and hyphae_1
A6292	value_sputum_Bacterial culture_1
A6295	value_sputum_Fungal spore_1
A6298	value_sputum_Fungal hypha_1
A6301	value_sputum_Fungal culture / identification fungal culture_1
A6304	value_sputum_TB-DNA quantatitive TB-DNA（FQ-PCR）_1
A6307	value_plasma_PAGT-ADP_1
A6316	value_plasma_6PGD_1
A6454	value_plasma_CEA_1
A6571	value_plasma_denatured globin corpuscle_1
A6577	value_plasma_HCV_1
A6586	value_plasma_HDV-IgM_1
A6595	value_plasma_High sensitivity troponin TTNT-HS_1
A6604	value_plasma_Methemoglobin reduction rate MHBRT_1
A6610	value_plasma_INR_1
A6724	value_plasma_Arachidonic acid (AA)_AA_1
A6733	value_plasma_APTT_1
A6769	value_plasma_myoglobin MYO_1
A6772	value_plasma_creatine kinase isoenzyme MBCKMB_1
A6775	value_plasma_AFP_1
A6778	value_plasma_HAV-IgM_1
A6787	value_plasma_Parathyroid hormone (luminescence method) PTH_1
A6790	value_plasma_Antithrombin III activity assay (AT-III)AT-III_1
A6802	value_plasma_detection of anticoagulant substances in lupus_LAC_1
A6814	value_plasma_Squamous cell carcinoma associated antigen SCC_1
A6817	value_plasma_ProBNP(E)_1
A6829	value_plasma_TT_1
A6865	value_plasma_PT-A_1
A6979	value_plasma_FVIII:C_1
A6985	value_plasma_FX:C_1
A6982	value_plasma_FXⅢ_1
A6991	value_plasma_G6PD_1
A6997	value_plasma_Aldosterone (excitation)_ALD激_1
A7000	value_plasma_lactic acid_LAC_1
A7015	value_plasma_Renin activity_PRA(激)_1
A7018	value_plasma_Homocysteine(Hcy)_1
A7021	value_plasma_HEV-IgG_1
A7030	value_plasma_HEV-IgM_1
A7039	value_plasma_Determination of plasminogen activity_PLG_1
A7042	value_plasma_Fibrinogen degradation products (FDP)_FDP_1
A7045	value_plasma_Angiotensin-Ⅱ(激)_AT-Ⅱ激_1
A7048	value_plasma_AngiotensinⅠ(激37℃)AT-Ⅰ(激37℃)_1
A7051	value_plasma_AngiotensinⅠ(激4℃)AT-Ⅰ(激4℃)_1
A7054	value_plasma_Quantitative detection of von Willebrand factor_1
A7063	value_plasma_Hemoglobin H inclusion body_1
A7069	value_plasma_Determination of plasma protein C activity (PC)_PC_1
A7081	value_plasma_Determination of plasma protein S (PS)_PS_1
A7093	value_plasma_PT._1
A7207	value_plasma_Determination of plasma prothrombin time PT_1
A7225	value_plasma_Plasma fibrinogen content_FIB_1
A7261	value_plasma_Clot contraction time CRT_1
A7264	value_plasma_platelet aggregation (COU)_PAGT-COU_1
A7273	value_plasma_platelet aggregation (RIST)_PAGT-RIST_1
A7291	value_plasma_Maximum platelet aggregation rate (adrenaline)_PAgT-EPN_1
A7282	value_plasma_Maximum platelet aggregation rate (ADP)_PAGT-ADP_1
A7300	value_plasma_HBCIgM_1
A7321	value_plasma_HBsAb_1
A7330	value_plasma_HBsAg_1
A7339	value_plasma_HB-S1_1
A7342	value_plasma_HBcAb_1
A7303	value_plasma_HBeAb_1
A7312	value_plasma_HBeAg_1
A7351	value_plasma_isopropanol test_1
A7354	value_plasma_Abnormal hemoglobin_1
A7375	value_plasma_Protamine accessory coagulation test 3P_1
A7378	value_plasma_Progesterone (luminescence method)_P(A)_1
A7381	value_plasma_VitD_1
A7390	value_plasma_Total bile acid_TBA_1
A6322	value_plasma_CA242_1
A6325	value_plasma_cTnI(A)_1
A6328	value_plasma_D-Dimer (turbidimetry)_1
A6397	value_plasma_EB NA1-IgA_1
A6400	value_plasma_G6PD/6PGD Enzyme ratio_1
A6406	value_plasma_Hb A2Hb A2_1
A6409	value_plasma_Hb AHb A_1
A6412	value_plasma_Hb BartsHb Barts_1
A6418	value_plasma_Hb FHb F_1
A6421	value_plasma_Hb HHb H_1
A6427	value_plasma_HBV-DNA quantification (internal standard method)_1
A6430	value_plasma_N-osteocalcin N-MID Oste_1
A6433	value_plasma_β-CrossL(E)_1
A6436	value_plasma_β- Hydroxybutyric acid_1
A7933	value_serum_CEA_1
A7939	value_serum_HIV COM_1
A7978	value_serum_Albumin concentration_1
A7945	value_serum_Albumin ALB_1
A7975	value_serum_Albumin ALB1_1
A7972	value_serum_Albumin ALB1%_1
A7981	value_serum_IL-6_1
A7984	value_serum_Trees_1
A7987	value_serum_ALT_1
A8029	value_serum_Anti-HCV_1
A8032	value_serum_Complement C3 content determination C3_1
A8059	value_serum_Complement C4 content determination C4_1
A8080	value_serum_High sensitivity C-reactive protein assay HS-CRP_1
A8083	value_serum_Determination of superoxide dismutase (SOD)_1
A8086	value_serum_Pituitary prolactin (luminescence method) PRL(A)_1
A8104	value_serum_Estradiol (luminescence method) E2(A)_1
A8143	value_serum_Erythropoietin EPO_1
A8146	value_serum_Thyrotropin (luminescence method) TSH(A)_1
A8197	value_serum_Thyrotropin receptor antibody assay (electroluminescence) TRAb(E)_1
A8215	value_serum_HSV-2-IgM_1
A8230	value_serum_HSV-1-IgG_1
A8236	value_serum_HSV-1-IgM_1
A8242	value_serum_HSV-2-IgG_1
A8248	value_serum_HSV-2-IgM_1
A8254	value_serum_cholinesterase ChE_1
A8284	value_serum_Egg white / yolk_1
A8290	value_serum_Detection of dengue virus universal nucleic acid RNA_1
A8287	value_serum_Dengue virus NS1 antigen DENV NS1_1
A8293	value_serum_LDLC_1
A8311	value_serum_Penicillium punctatum / Aspergillus fumigatus / Cladosporium / Alternaria / Rhizopus / Mucor Penicillium punctatum / Aspergillus fumigatus / Cladosporium / Alternaria / Rhizopus / Mucor_1
A8314	value_serum_amylase AMS_1
A8341	value_serum_Carbon dioxide binding force CO2_CP_1
A8377	value_serum_Uncoupled estriol (A) uE3(A)_1
A8383	value_serum_Non small cell lung cancer associated antigen (electroluminescence) CYFRA21-1(E)_1
A8389	value_serum_Rubella virus IgM antibody RUB-IgM_1
A8398	value_serum_calcium CA_1
A8434	value_serum_triglyceride TRIG_1
A8452	value_serum_High density lipoprotein HDLC_1
A8470	value_serum_Testosterone (luminescence method) T(A)_1
A8476	value_serum_HGV-IgG_1
A8479	value_serum_Toxoplasma IgM antibody TOX-IgM_1
A8488	value_serum_Glutamic acid decarboxylic acid antibody GAD(65KD)_1
A8491	value_serum_Cystatin CCYSC_1
A8494	value_serum_Peanut / pistachio / cashew nut / lollipop peanut / pistachio / cashew nut / lollipop_1
A8497	value_serum_Luteinizing hormone (luminescence method) LH(A)_1
A8515	value_serum_creatinine CREA_1
A8578	value_serum_creatine kinase isoenzyme MBCKMB_1
A8557	value_serum_creatine kinase CK_1
A8587	value_serum_AFP_1
A8593	value_serum_Thyroglobulin (electroluminescence) Tg(E)_1
A8617	value_serum_thyroglobulin antibody TGA(R)_1
A8626	value_serum_K_1
A8662	value_serum_Alkaline phosphatase ALP_1
A8710	value_serum_Calcitonin (electroluminescence) HCT_1
A8692	value_serum_Calcitonin (RIA)hCT(R)_1
A8716	value_serum_Procalcitonin detection (fluorescence quantitative method) PCT_1
A8722	value_serum_Conjugated bilirubin DBIL_1
A8755	value_serum_Tuberculosis antibody test TB-Ab_1
A8761	value_serum_CMV-IgM_1
A8770	value_serum_Postmenopausal Roma index_1
A8782	value_serum_premenopausal Roma index_1
A8794	value_serum_ANTI-Jo-1_1
A8815	value_serum_ANTI-Scl-70_1
A8836	value_serum_ANTI-SM_1
A8857	value_serum_ANTI-SSA_1
A8878	value_serum_ANTI-SSB_1
A8899	value_serum_ANTI-U1RNP_1
A9118	value_serum_Anti protease 3 antibody PR3-ANCA_1
A9124	value_serum_Anti Mycoplasma pneumoniae antibody MPAb_1
A9136	value_serum_Anti liver and kidney microsomal LKM-1 antibody LKM-1_1
A9139	value_serum_Antinuclear antibody titer 1 titer 1_1
A9163	value_serum_Antinuclear antibody titer 2 titer 2_1
A9187	value_serum_Antinuclear antibody characterization ANA1_1
A9211	value_serum_Antinuclear antibody microscopic karyotype 1 karyotype 1_1
A9235	value_serum_Antinuclear antibody microscopic karyotype 2 karyotype 2_1
A9259	value_serum_Anti ribosomal P protein antibody rib-P_1
A9274	value_serum_Anti nucleosome antibody AnuA_1
A9289	value_serum_Anti cyclic citrullinated peptide antibody (CCP) CCP_1
A9292	value_serum_Determination of anti thyroglobulin antibody (electroluminescence method) TGAb(E)_1
A9316	value_serum_Anti keratin antibody AKA_1
A9319	value_serum_Anti soluble hepatopancreatic antigen antibody SLA/LP_1
A9328	value_serum_Antistreptolysin OASO_1
A9322	value_serum_Anti streptococcal Dnase BADNs_1
A9334	value_serum_Anti smooth muscle antibody ASMA_1
A9337	value_serum_Anti human globulin indirect test Coombs-I_1
A9343	value_serum_Determination of anti glomerular basement membrane antibody (various immunological methods)_ANTI GBM_1
A9349	value_serum_Anti myeloperoxidase antibody MPO-ANCA_1
A9355	value_serum_Anti mitochondrial type 2 antibody AMA M2_1
A9358	value_serum_Anti mitochondrial antibody AMA_1
A9361	value_serum_Anti mitochondrial antibody M2 subtype AMA-M2_1
A9376	value_serum_Anticardiolipin antibody IgG ACA G_1
A9397	value_serum_Anticardiolipin antibody IgM ACA M_1
A9418	value_serum_Anti Helicobacter pylori IgG antibody HP_1
A9421	value_serum_Anti proliferating cell nuclear antigen antibody PCNA_1
A9436	value_serum_Anti centromere B antibody CENP-B_1
A9466	value_serum_Anti histone antibody characterization HIS_1
A9451	value_serum_Anti histone antibody AHA_1
A8920	value_serum_Anti DS DNA quantification dsDNA_1
A8947	value_serum_Anti Jo-1 antibody Jo-1_1
A8962	value_serum_Anti PM-Scl antibody PM-Scl_1
A8977	value_serum_Anti RA33 antibody RA33_1
A8980	value_serum_Anti Scl-70 antibody Scl-70_1
A8995	value_serum_Anti SM antibody Sm_1
A9010	value_serum_Anti SSA/Ro52 antibody RO-52_1
A9025	value_serum_Anti SSA/Ro60 antibody SS-A_1
A9040	value_serum_Anti SSB/La antibody SS-B_1
A9055	value_serum_Anti U1-Nrnp antibody U1-nRNP_1
A9070	value_serum_Anti β2-GP1-IgG_1
A9094	value_serum_Anti β2-GP1-IgM_1
A9490	value_serum_Fasting insulin (electroluminescence)_1
A9487	value_serum_Fasting C-peptide (electroluminescence)_1
A9496	value_serum_rheumatoid factors assay RF_1
A9517	value_serum_Cold agglutinin test CG_1
A9520	value_serum_Phosphogrape isomerase GPI_1
A9523	value_serum_squamous cell carcinoma associated antigen SCC_1
A9541	value_serum_CL_1
A9526	value_serum_Follicle stimulating hormone (luminescence method) FSH(A)_1
A9574	value_serum_Mango / Pineapple / apple / Peach / strawberry mango / Pineapple / apple / Peach / Strawberry_1
A9577	value_serum_Cat fur scraps / dog fur scraps cat fur scraps / dog fur scraps_1
A9580	value_serum_Syphilis1
A9583	value_serum_Detection of Treponema pallidum antibody TPPA_1
A9607	value_serum_Syphilis Serological Test TRUST_1
A9631	value_serum_MG_1
A9652	value_serum_AST_1
A9691	value_serum_Immunofixation electrophoresis IF_1
A9748	value_serum_Immunoglobulin light chain κkap_1
A9763	value_serum_Immunoglobulin light chain λlam_1
A9694	value_serum_Immunoglobulin A assay IgA_1
A9709	value_serum_Immunoglobulin G assay IgG_1
A9733	value_serum_Immunoglobulin M assay IgM_1
A9778	value_serum_NA_1
A9811	value_serum_urea UREA_1
A9850	value_serum_uric acid URIC_1
A9874	value_serum_milk_1
A9877	value_serum_Beef / mutton beef / mutton_1
A9880	value_serum_glucose GLUC_1
A9916	value_serum_Prealbumin PRE_1
A9925	value_serum_Determination of human epididymal protein (HE4) (electroluminescence method)_1
A9940	value_serum_Human growth hormone (a) HGH(A)_1
A9919	value_serum_Determination of human type Ⅲ procollagen peptide (P Ⅲ P) PⅢNP_1
A9943	value_serum_Pregnancy associated protein APAPP-A_1
A9946	value_serum_lactate dehydrogenase LDH_1
A9958	value_serum_Neural specific enolase (electroluminescence) NSE(E)_1
A9964	value_serum_Varicella zoster virus antibody-IgG VZV-IgG_1
A9970	value_serum_Varicella zoster virus antibody-IgM VZV-IgM_1
A9976	value_serum_Glycosylated albumin(%)_1
A9979	value_serum_Glycosylated albumin concentration_1
A9991	value_serum_Ferritin (luminescence method) Fer(A)_1
A9982	value_serum_IRON_1
A10003	value_serum_Copper blue protein CER_1
A10009	value_ serum_ Ragweed / wormwood / wormwood ragweed / wormwood / wormwood_1
A10012	value_ serum_ Determination of PG Ⅰ by pepsinogen Ⅰ_1
A10015	value_ serum_ Determination of PG Ⅱ by pepsinogen Ⅱ_1
A10018	value_ serum_ House dust mite / dust mite house dust mite / dust mite_1
A10021	value_ serum_ House dust_1
A10024	value_ serum_ Inorganic phosphorus PO4_1
A10045	value_ serum_ Cytoplasmic fluorescence titer_1
A10069	value_ serum_ Cytoplasmic fluorescence_1
A10093	value_ serum_ Shrimp / crab / scallop shrimp / crab / scallop_1
A10099	value_ serum_ Fibrinogen FBG_1
A10096	value_ serum_ Fibrinogen FBG%_1
A10102	value_ serum_ COD / Salmon / perch COD / Salmon / perch_1
A10105	value_ serum_ Clot contraction time CRT_1
A10117	value_ serum_ Determination of LN by serum laminin_1
A10123	value_ serum_ Determination of HA by serum hyaluronic acid_1
A10129	value_ serum_ Serum thymidine kinase (TK1) was measured_1
A10111	value_ serum_ Determination of serum type Ⅳ collagen C Ⅳ_1
A10132	value_serum_Folate FA(A)_1
A10138	value_ serum_ Insulin (120 ′) ins (120 ′)_1
A10144	value_ serum_ Insulin (180 ′) ins (180 ′)_1
A10147	value_ serum_ Insulin (60 ′) ins (60 ′)_1
A10150	value_ serum_ Insulin antibody IAA (5.8kd)_1
A10153	value_ serum_ Islet cell antibody ICA (120kd)_1
A10156	value_ serum_ Islet cell antibody ICA (40KD)_1
A10159	value_ serum_ Islet cell antibody ICA (64KD)_1
A10192	value_ serum_ Hepatitis B surface antibody quantification (E) Anti-HBs (E) one
A10201	value_ serum_ Hepatitis B surface antigen quantification (E) HBsAg (E) one
A10207	value_ serum_ Hepatitis B core antibody quantification (E) Anti-HBc (E) one
A10162	value_ serum_ Hepatitis B e antibody quantification (E) Anti-HBe (E) one
A10177	value_ serum_ Hepatitis B e antigen quantification (E) HBeAg (E) one
A10213	value_ serum_ Determination of hepatitis B surface antigen (chemiluminescence method) q-hbsag_1
A10333	value_ serum_ Free fatty acid NEFA_1
A10228	value_ serum_ Free T3 (luminescence method) FT3 (a)_1
A10279	value_ serum_ Free T4 (luminescence method) FT4 (a)_1
A10330	value_ serum_ free β Chorionic gonadotropin free- β HCG_1
A10339	value_ serum_ Progesterone (luminescence) P (a)_1
A10375	value_ serum_ Apolipoprotein aiapoa_1
A10381	value_ serum_ Apolipoprotein b100apob_1
A10387	value_ serum_ Lipoprotein ALPA_1
A10393	value_ serum_ Lipase LPS_1
A10402	value_ serum_ Detection of tumor related substances TSGF_1
A10405	value_ serum_ Transferrin TRF_1
A10501	value_ serum_ Total cholesterol Chol_1
A10519	value_ serum_ Total bilirubin TBIL_1
A10552	value_ serum_ Total bile acid TBA_1
A10588	value_ serum_ Total protein TP_1
A10408	value_ serum_ Total IgE assay total IgE assay_1
A10411	value_ serum_ Total T3 (luminescence method) T3 (a)_1
A10456	value_ serum_ Total T4 (luminescence method) T4 (a)_1
A7393	value_ serum_ AFP (luminescence method) AFP (a)_1
A7408	value_ serum_ ANCA cytoplasmic type (IIF) cANCA (IIF)_1
A7414	value_ serum_ ANCA perinuclear type (IIF) pANCA (IIF)_1
A7420	value_ serum_ Anti-HIVHIV_1
A7429	value_ serum_ Beef_1
A7432	value_ serum_ Beef beef_1
A7441	value_ serum_ C-peptide (120 ′) C-P (120 ′)_1
A7444	value_ serum_ C-peptide (60 ′) C-P (60 ′)_1
A7552	value_ serum_ C-reactive protein assay CRP_1
A7447	value_ serum_ CA-125 (electroluminescence) CA-125 (E)_1
A7459	value_ serum_ CA15-3 (electroluminescence) CA15-3 (E)_1
A7471	value_ serum_ CA19-9 (electroluminescence) CA19-9 (E)_1
A7483	value_ serum_ CA242CA242_1
A7486	value_ serum_ CA72-4 (electroluminescence) CA72-4 (E)_1
A7492	value_ serum_ Cashew nut_1
A7495	value_ serum_ Cat (inhalation) cat fur scraps_1
A7498	value_ serum_ CEA (luminescence method) CEA (a)_1
A7510	value_ serum_ Chicken chicken_1
A7519	value_ serum_ Cockroach (inhaled)_1
A7522	value_ serum_ Codfish cod_1
A7531	value_ serum_ Corn corn_1
A7540	value_ serum_ Crab meat_1
A7543	value_ serum_ Crab crab_1
A7573	value_ serum_ Dern pteronyssinus (inhaled) house dust mite_1
A7576	value_ serum_ Dil- β HCG (luminescence) dil- β HCG_1
A7609	value_ serum_ Dog fur scraps_1
A7615	value_ serum_ EB virus nuclear antigen 1 IgA antibody EB Na1 IgA_1
A7612	value_ serum_ EBV-DNA quantification_1
A7627	value_ serum_ Egg white_1
A7630	value_ serum_ Egg, white / yolk_1
A7639	value_ serum_ HBV-DNA quantitative HBV-DNA (FQ-PCR)_1
A7660	value_ serum_ Hcmv-dna (Quantitative) hcmv-dna (Quantitative)_1
A7663	value_ serum_ HCV-RNA quantitative HCV-RNA (FQ-PCR)_1
A7672	value_ serum_ House dust_1
A7675	value_ serum_ kap/lamkap/lam_1
A7690	value_ serum_ Mango_1
A7693	value_ serum_ Milk_1
A7696	value_ serum_ Milk_1
A7705	value_ serum_ Mold fungi mixtur (inhalation) point green / branch / tobacco koji / Black koji / Streptomyces alternatus_1
A7708	value_ serum_ Mulberry mulberry_1
A7711	value_ serum_ Mushroom mushroom_1
A7720	value_ serum_ Mussel_1
A7723	value_ serum_ PG Ⅰ / PG Ⅱ ratio PGI / PGII ratio_1
A7726	value_ serum_ Pigweed amaranth_1
A7729	value_ serum_ Pineapple_1
A7732	value_ serum_ Pork pork_1
A7741	value_ serum_ Rice rice_1
A7750	value_ serum_ Shrimp meat_1
A7753	value_ serum_ Shrimp_1
A7762	value_ serum_ Soybean_1
A7771	value_ serum_ T- β HCG (luminescence) t- β HCG_1
A7804	value_ serum_ Tomato_1
A7813	value_ serum_ Total total IgE_1
A7816	value_ serum_ TPO antibody (electroluminescence) a-tpo (E)_1
A7843	value_ serum_ Tree mixture CHN (inhaled) cypress / elm / willow / oak / birch / Maple / walnut / Wutong / Yang Yang one
A7846	value_ serum_ VitB12 (luminescence method) VitB12 (a)_1
A7849	value_ serum_ Weedmixture CHN (inhalation) ragweed / Artemisia / Humulus / Chenopodium_1
A7852	value_ serum_ Wheat wheat_1
A7861	value_ serum_ α- Hydroxybutyrate dehydrogenase HBDH_1
A7870	value_ serum_ α 1-acid glycoprotein AAG_1
A7876	value_ serum_ α 1 globulin α 1_1
A7873	value_ serum_ α 1 globulin α 1%_1
A7882	value_ serum_ α 2 globulin α 2_1
A7879	value_ serum_ α 2 globulin α 2%_1
A7885	value_ serum_ β 2-microglobulin B2M_1
A7891	value_ serum_ β Globulin β_1
A7888	value_ serum_ β Globulin β%_1
A7894	value_ serum_ γ- Glutamyl transpeptidase GGT_1
A7930	value_ serum_ γ Globulin γ_1
A7927	value_ serum_ γ Globulin γ%_1
A10615	value_ throat swab_ Influenza A / B virus_1
A10618	value_ throat swab_ Influenza A virus influenza A virus_1
A10621	value_ throat swab_ Influenza B virus_1
A10657	value_ vaginal secretions_ Leukocyte WBC_1
A10660	value_ vaginal secretions_ Corynebacterium Corynebacterium_1
A10663	value_ vaginal secretions_ Trichomonas Trichomonas_1
A10666	value_ vaginal secretions_ Candida Candida_1
A10669	value_ vaginal secretions_ Cleanliness cleanliness_1
A10672	value_ vaginal secretions_ Epithelial cell_1
A10675	value_ vaginal secretions_ Bacterial culture_1
A10684	value_ vaginal secretions_ Clue cell_1
A10687	value_ vaginal secretions_ Drug sensitivity test (MIC method) drug sensitivity test (MIC method)_1
A10624	value_ vaginal secretions_ Bv fast detection bv fast detection_1
A10633	value_ vaginal secretions_ ESBL detection_1
A10636	value_ vaginal secretions_ G-diplococcus g-diplococcus_1
A10639	value_ vaginal secretions_ G + Brevibacterium G + Brevibacterium_1
A10642	value_ vaginal secretions_ G + Bacillus pumilus G + Bacillus pumilus_1
A10645	value_ vaginal secretions_ G + bacilli_1
A10648	value_ vaginal secretions_ G + cocci G + cocci_1
A10651	value_ vaginal secretions_ MRSA / Mrs detection MRSA / Mrs detection_1
A10654	value_ vaginal secretions_ β- Lactamase detection β- Lactamase detection_1
A10699	value_ drainage_ Bacterial culture_1
A10702	value_ drainage_ Drug sensitivity test (MIC method) drug sensitivity test (MIC method)_1
A10705	value_ drainage_ Fungal culture / identification fungal culture_1
A10693	value_ drainage_ MRSA / Mrs detection MRSA / Mrs detection_1
A10696	value_ drainage_ β- Lactamase detection β- Lactamase detection_1
Binfection1	Result_Elevated leukocyte
Binfection2	Result_Elevated neutrophils
Binfection	Result_Bacterial infection
Vinfection1	Result_Increased lymphocytes
Vinfection2	Result_Increased lymphocyte ratio
Vinfection	Result_Virus infection
date	Date_date of the testing
abnormal	Result_Is the value of the indicator abnormal
ID	CONTACT INFORMATION_Parent unique ID
ADDRESS	CONTACT INFORMATION_Current mailing address
ZIP	CONTACT INFORMATION_Current postal code
ADDRESS1	CONTACT INFORMATION_Permanent mailing address
ZIP1	CONTACT INFORMATION_Permanent postal code
Province	CONTACT INFORMATION_Province
City	CONTACT INFORMATION_Guangzhou or the other cities
Refer	CONTACT INFORMATION_If or not referred patients
Resident	CONTACT INFORMATION_Urban or county
DEFECTS	BIRTH OUTCOMES_Birth defects
CHD01	BIRTH OUTCOMES_*Accurate diagnosis of congenital heart disease-OUTCOME
CHDDx	BIRTH OUTCOMES_The specific subtype of congenital heart disease
CHDmain	BIRTH OUTCOMES_The only major diagnosis of congenital heart disease
PRENATALD	BIRTH OUTCOMES_Diagnosis time: A. whether prenatal diagnosis
PRENATALD1	BIRTH OUTCOMES_Prenatal diagnosis gestational weeks
SEVEN	BIRTH OUTCOMES_b. Is it diagnosed within seven days postpartum
SEVEN1	BIRTH OUTCOMES_Specific days of diagnosis within seven days after delivery
POSTNATALD	BIRTH OUTCOMES_c. Weeks of postpartum diagnosis
DDATE	BIRTH OUTCOMES_d. Specific diagnosis time
DDATE1	BIRTH OUTCOMES_d. Specific diagnosis time of heart defect
D1S1	BIRTH OUTCOMES_Diagnostic methods: A. ultrasound
D1S2	BIRTH OUTCOMES_b. Autopsy
D1S3A	BIRTH OUTCOMES_c. Clinical
D1S3B	BIRTH OUTCOMES_d. Clinical specific
m147f17	BIRTH OUTCOMES_e. Other inspections
m147f23	BIRTH OUTCOMES_Other inspection details
D1S4	BIRTH OUTCOMES_f. Chromosome
D1S5A	BIRTH OUTCOMES_d. Others
D1S5B	BIRTH OUTCOMES_Other specific
SYNDROME	BIRTH OUTCOMES_*Syndrome
SYND	BIRTH OUTCOMES_Syndrome specific
EXTRACARDIAC	BIRTH OUTCOMES_*Extracardiac malformation
EXTRACD	BIRTH OUTCOMES_Specific of extracardiac malformation
PRETERM	BIRTH OUTCOMES_*Premature delivery
TAILING1	BIRTH OUTCOMES_Gestational age (weeks)
TAILING2	BIRTH OUTCOMES_Gestational age (day)
BGWEEK	BIRTH OUTCOMES_Provincial medical verification - baby's gestational week
LOWBW	BIRTH OUTCOMES_*Low birth weight
BWT	BIRTH OUTCOMES_Body weight (g) BWT
BWT1	BIRTH OUTCOMES_Verified birth weight
JUDAER	BIRTH OUTCOMES_*Giant
LG	BIRTH OUTCOMES_Fetal growth restriction
NEONATED	BIRTH OUTCOMES_*Neonatal diseases
NEONATEDD	BIRTH OUTCOMES_Specific neonatal diseases
XWDATE4	BABY BASIC CHARACTERISTICS_Date of inquiry
BNAME	BABY BASIC CHARACTERISTICS_Baby name
BGENDER	BABY BASIC CHARACTERISTICS_Baby gender
BBIRTH	BABY BASIC CHARACTERISTICS_Baby date of birth
IVFET	BABY BASIC CHARACTERISTICS_*Provincial medical verification - IVF
OVULATION	BABY BASIC CHARACTERISTICS_*This pregnancy promotes ovulation
OVULATION1	BABY BASIC CHARACTERISTICS_Specific of ovulation induction
TAISHU	BABY BASIC CHARACTERISTICS_*Number of fetuses
TAISHU1	BABY BASIC CHARACTERISTICS_Double or multiple
TAISHU2	BABY BASIC CHARACTERISTICS_Is the number of tires filled in consistent with the actual situation
TAISHU3	BABY BASIC CHARACTERISTICS_Twin or multiple tire type
ZHUANGUI	BABY BASIC CHARACTERISTICS_*Fetal outcome
ZHUANGUI1	BABY BASIC CHARACTERISTICS_Vesting remarks
FAS0	Maternal perinatal exposure_*Folic acid supplementation from 6 months before pregnancy to 16 weeks of pregnancy
MULTIVITAMIN	Maternal perinatal exposure_*Multivitamin supplement
MAGE	Maternal perinatal exposure_*Maternal age (continuous variable)
MAGEG	Maternal perinatal exposure_*Maternal age group
MINORITIES	Maternal perinatal exposure_*Nation
MEDUCATION	Maternal perinatal exposure_*Mother's education
INCOME	Maternal perinatal exposure_*Family income is divided into two groups with 3000 as the boundary
MIGRANTS	Maternal perinatal exposure_*Floating population
MOCCUPATION	Maternal perinatal exposure_*Maternal occupation
MOCCUPATION1	Maternal perinatal exposure_Specific occupation of mother
MOCCUPATION2	Maternal perinatal exposure_Occupation and other specific
MMANUAL	Maternal perinatal exposure_*Mother is a factory worker
BMI	Maternal perinatal exposure_*Pre pregnancy BMI
BMIg	Maternal perinatal exposure_BMI grouping
FEVER	Perinatal maternal disease_*Fever
FEVER1	Perinatal maternal disease_Fever temperature
INFECTIOND	Perinatal maternal disease_* infectious diseases in early pregnancy
COLD	Perinatal maternal disease_a. Influenza / common cold
MUMPS	Perinatal maternal disease_b. Mumps
MEASLES	Perinatal maternal disease_c. Measles
RUBELLA	Perinatal maternal disease_d. Rubella
SHUIDOU	Perinatal maternal disease_e. Chickenpox
HEPATITIS	Perinatal maternal disease_f. Hepatitis (including all subtypes)
HEPATITIS1	Perinatal maternal disease_Hepatitis specific
INFECTION1	Perinatal maternal disease_g. Other infections
INFECTION2	Perinatal maternal disease_Other infection specific
MHYPERTENSION	Perinatal maternal disease_*Maternal hypertension - early pregnancy
MHYPERTENSION1	Perinatal maternal disease_Maternal hypertension (original + pregnancy)
SBP1	Perinatal maternal disease_Maternal systolic blood pressure
DBP1	Perinatal maternal disease_Maternal diastolic blood pressure
MWT1	Perinatal maternal disease_Maternal weight
MEDICATION	Perinatal maternal medication use_Medication during pregnancy
ANTIBIOTIC	Perinatal maternal medication use_*Antibiotics
ANTIBIOTIC1	Perinatal maternal medication use_Antibiotic specific
BAOTAI	Perinatal maternal medication use_*Fetoprote
BAOTAI1	Details of fetal protective drugs
ACHE	Perinatal maternal medication use_*Antipyretic analgesics / non steroidal anti-inflammatory drugs
ACHE1	Perinatal maternal medication use_Antipyretic analgesics / NSAIDs specific
ANTICANCER	Perinatal maternal medication use_*Antitumor drugs
ANTICANCER1	Perinatal maternal medication use_Antitumor drug specific
VITA	Perinatal maternal medication use_*Vitamin A / retinoic acid / vitamin a homologue
VITA1	Perinatal maternal medication use_Vitamin a specific
CONTRACEPTION	Perinatal maternal medication use_*Contraceptives
CHINESE	Perinatal maternal medication use_*Traditional Chinese Medicine
CHINESE1	Perinatal maternal medication use_Chinese medicine specific
OTHERDRUG	Perinatal maternal medication use_*Other drugs (including traditional Chinese medicine / anticonvulsant / lithium)
OTHERDRUG1	Perinatal maternal medication use_Other drug specific
MSMOKE	Maternal perinatal exposure_*Smoking (1 / day, at least 1 year)
AA20S1	Maternal perinatal exposure_Average number / day
AA20S2	Maternal perinatal exposure_Years of smoking
MSMOKE1	Maternal perinatal exposure_*Mother continued smoking after pregnancy
ETE	Maternal perinatal exposure_*Passive smoking (frequent smoking in living or working places)
MALCOHOL	Maternal perinatal exposure_*Drinking
AA22S1	Maternal perinatal exposure_Average number of drinks per day
AA22S2	Maternal perinatal exposure_Years of drinking
MALCOHOL1	Maternal perinatal exposure_*Pregnant abstinence
DRUG	Maternal perinatal exposure_*Drug abuse addiction (such as white powder / ecstasy / Marijuana / cough water, etc.)
MOOD	Maternal perinatal exposure_*Mood / temper
NUTRIENT	Maternal perinatal exposure_*Pay attention to ensure the balance of diet and nutrition during pregnancy
ROOM	Maternal perinatal exposure_*Living in newly decorated houses (within 1 year after decoration, including office decoration)
ROAD	Maternal perinatal exposure_*Living distance from the main road (refers to the distance with large traffic flow)
POLLUTION	Maternal perinatal exposure_*There are chemical plants, garbage dumps and other pollution sources near the residence (within a radius of 1.6km)
RADIATION	Maternal perinatal exposure_*Radiation exposure in early pregnancy (including radiation, electromagnetic, ionization, etc.)
AD3SG	Maternal perinatal exposure_a. X-ray
AD3SG1	Maternal perinatal exposure_X-ray specific
AD3SH	Maternal perinatal exposure_b. Transvaginal B-ultrasound (may include transabdominal B-ultrasound)
AD3SH1	Maternal perinatal exposure_Transvaginal B-ultrasound specific
AD3SI	Maternal perinatal exposure_c. Electromagnetic radiation (frequency lower than 300GHZ, daily life contact)
AD3SI1	Maternal perinatal exposure_Electromagnetic radiation specific
AD3SJ	Maternal perinatal exposure_d. Ionizing radiation (the frequency is higher than 300GHZ and cannot be contacted in daily life)
AD3SJ1	Maternal perinatal exposure_Ionizing radiation specific
NOISE	Maternal perinatal exposure_*Noise exposure in early pregnancy
AD3SK	Maternal perinatal exposure_High intensity noise (greater than 0 dB, ≥ 8 hours)
AD3SK1	Maternal perinatal exposure_High intensity noise
ORGANICS	Maternal perinatal exposure_*Organic solvent exposure in early pregnancy
METAL	Maternal perinatal exposure_*Heavy metal exposure in early pregnancy
AE1	Maternal perinatal exposure_1. Have you worked in the following environment
AE1S1	Maternal perinatal exposure_*High temperature
AE1S2	Maternal perinatal exposure_High noise
AE1S3	Maternal perinatal exposure_*High dust
AE1S4	Maternal perinatal exposure_*Smell
AE1S5	Maternal perinatal exposure_Chemical exposure (organic solvents, paints, etc.)
AE1S6	Maternal perinatal exposure_heavy metal
AE1S7	Maternal perinatal exposure_ionizing radiation
AE2	Maternal perinatal exposure_2. Name of organic solvent contacted
AE2S1	Maternal perinatal exposure_diluent
AE2S2	Maternal perinatal exposure_Tianna water (banana water)
AE2S3	Maternal perinatal exposure_Glue (white latex / all-purpose glue / yellow glue / PU glue, etc.)
AE2S4	Maternal perinatal exposure_White electric oil (degreasing oil)
AE2S5	Maternal perinatal exposure_Cleaning agent (oil water / screen washing water / plate washing water / machine washing water / mold washing water, etc.)
AE2S6	Maternal perinatal exposure_scaling powder
AE2S7	Maternal perinatal exposure_Passivator
AE2S8	Maternal perinatal exposure_Antirust oil
AE2S9	Maternal perinatal exposure_paint
AE2S10	Maternal perinatal exposure_alcohol
AE2S11	Maternal perinatal exposure_engine oil
AE2S12	Maternal perinatal exposure_printing ink
AE2S13	Maternal perinatal exposure_dyestuff
AE2S14	Maternal perinatal exposure_other
AE2S15	Maternal perinatal exposure_Other specific
AE3	Maternal perinatal exposure_3. Chemical name of organic solvent in contact
AE3S1	Maternal perinatal exposure_benzene
AE3S2	Maternal perinatal exposure_toluene
AE3S3	Maternal perinatal exposure_ethylbenzene
AE3S4	Maternal perinatal exposure_xylene
AE3S5	Maternal perinatal exposure_N-hexane
AE3S6	Maternal perinatal exposure_Trichloroethylene
AE3S7	Maternal perinatal exposure_1. 2-dichloromethane
AE3S8	Maternal perinatal exposure_Tetrachloroethylene
AE3S9	Maternal perinatal exposure_carbon disulfide
AE3S10	Maternal perinatal exposure_chloroform
AE3S11	Maternal perinatal exposure_Chloroethane
AE3S12	Maternal perinatal exposure_methanol
AE3S13	Maternal perinatal exposure_acetone
AE3S14	Maternal perinatal exposure_ethyl acetate
AE3S15	Maternal perinatal exposure_Ether
AE4	Maternal perinatal exposure_4. Name of heavy metals exposed
AE4S1	Maternal perinatal exposure_lead
AE4S2	Maternal perinatal exposure_mercury
AE4S3	Maternal perinatal exposure_cadmium
AE4S4	Maternal perinatal exposure_arsenic
AE4S5	Maternal perinatal exposure_copper
AE4S6	Maternal perinatal exposure_selenium
AE4S7	Maternal perinatal exposure_manganese
AE5	Maternal perinatal exposure_5. Contact details of other hazardous substances
HARM	Maternal perinatal exposure_*Other exposure to toxic / hazardous substances
pet	Maternal perinatal exposure_pet contact at home
FAGEG	Paternal perinatal exposure_*Age group
FAGE	Paternal perinatal exposure_age
FBIRTHDAY	Paternal perinatal exposure_date of birth
FEDUCATION	Paternal perinatal exposure_*education
FOCCUPATION	Paternal perinatal exposure_*Specific code of father's occupation
FOCCUPATION1	Paternal perinatal exposure_Specific name of father's occupation
FOCCUPATION2	Paternal perinatal exposure_Occupation (default 0 to unemployed)
FMANUAL	Paternal perinatal exposure_Father factory worker
b6s01	Paternal perinatal exposure_a. Printing industry
b6s02	Paternal perinatal exposure_b. Shoemaking industry
b6s03	Paternal perinatal exposure_c. Electronic manufacturing
b6s04	Paternal perinatal exposure_d. Chemical industry
b6s05	Paternal perinatal exposure_e. Hardware industry
b6s06	Paternal perinatal exposure_f. Furniture industry
b6s07	Paternal perinatal exposure_g. Rubber / plastic products industry
b6s08	Paternal perinatal exposure_h. Toy factory
b6s09	Paternal perinatal exposure_i. Pesticide factory
b6s10	Paternal perinatal exposure_j. Pulp mill
b6s11	Paternal perinatal exposure_k. Dye and printing and dyeing factory
b6s12	Paternal perinatal exposure_l. Refinery
b6s13	Paternal perinatal exposure_m. Tannery
b6s14	Paternal perinatal exposure_n. Ceramic factory
b6s15	Paternal perinatal exposure_o. Other factories
m146f11	Paternal perinatal exposure_Other factory 1 specific
b6s16	Paternal perinatal exposure_Other plant 1 Types
b6s17	Paternal perinatal exposure_Working hours of other factories 1 (months)
b6s18	Paternal perinatal exposure_Other factory 1 is engaged in this work (hours / day)
b6s19	Paternal perinatal exposure_Other types of work in factory 1
b6s20	Paternal perinatal exposure_Other plant 2 types
b6s21	Paternal perinatal exposure_Working hours of other factories 2 (months)
b6s22	Paternal perinatal exposure_Other factories 2 are engaged in this work (hours / day)
b6s23	Paternal perinatal exposure_Other factory 2 types of work
FCHD	Paternal perinatal exposure_*Congenital heart disease
FCHD1	Paternal perinatal exposure_Congenital heart disease
FTHALASSEMIA	Paternal perinatal exposure_*thalassemia
FTHALASSEMIA1	Paternal perinatal exposure_Thalassemia 1
FTHALASSEMIA2	Paternal perinatal exposure_Thalassemia 1
FTHALASSEMIA3	Paternal perinatal exposure_Thalassemia 2
FTHALASSEMIA4	Paternal perinatal exposure_Thalassemia 2
FHEPATITIS	Paternal perinatal exposure_* father's hepatitis B
FHEPATITIS1	Paternal perinatal exposure_Hepatitis 1
FHEPATITIS2	Paternal perinatal exposure_Hepatitis B 1
FHEPATITIS3	Paternal perinatal exposure_Hepatitis B
FHEPATITIS4	Paternal perinatal exposure_Hepatitis 2
FHEPATITIS5	Paternal perinatal exposure_Hepatitis B 2
FHEPATITIS6	Paternal perinatal exposure_Hepatitis B 2
FG6PD	Paternal perinatal exposure_*G6PD deficiency
FG6PD1	Paternal perinatal exposure_G6PD1
FG6PD2	Paternal perinatal exposure_Broad bean disease 1
FG6PD3	Paternal perinatal exposure_G6PD2
FG6PD4	Paternal perinatal exposure_G6PD deficiency 2
FHYPERTENSION	Paternal perinatal exposure_*hypertension
FHYPERTENSION1	Paternal perinatal exposure_Hypertension 1
FHYPERTENSION2	Paternal perinatal exposure_Hypertension 2
FDIABETES	Paternal perinatal exposure_diabetes
FDIABETES1	Paternal perinatal exposure_Diabetes 1
FDIABETES2	Paternal perinatal exposure_Diabetes 2
FDISEASE	Paternal perinatal exposure_*Other diseases
FDISEASE1	Paternal perinatal exposure_Name of other diseases
FDISEASE2	Paternal perinatal exposure_Name of other diseases
FSMOKE	Paternal perinatal exposure_*Smoking
FSMOKE1	Paternal perinatal exposure_number per day
FSMOKE2	Paternal perinatal exposure_Years of smoking
FSMOKE3	Paternal perinatal exposure_*Still smoking
FETE	Paternal perinatal exposure_*Passive smoking
FALCOHOL	Paternal perinatal exposure_*Drinking
FALCOHOL1	Paternal perinatal exposure_Two days / day
FALCOHOL2	Paternal perinatal exposure_Years of drinking
FALCOHOL3	Paternal perinatal exposure_*He is currently sober
FDRUG	Paternal perinatal exposure_*Drug abuse addiction
FRADIATION	Paternal perinatal exposure_*radiation (radiation / electromagnetic / ionization)
b11sa	Paternal perinatal exposure_Frequent exposure in work / life: A. X-ray exposure
b11sa1	Paternal perinatal exposure_X-ray specific
b11sb	Paternal perinatal exposure_b. Electromagnetic radiation
b11sb1	Paternal perinatal exposure_Electromagnetic radiation specific
b11sc	Paternal perinatal exposure_c. Ionizing radiation
b11sc1	Paternal perinatal exposure_Ionizing radiation specific
b11sd	Paternal perinatal exposure_d. High intensity noise (> 80 dB, ≥ 8 hours)
b11sd1	Paternal perinatal exposure_High intensity noise
b11se	Paternal perinatal exposure_e. Heavy metals (lead / mercury / cadmium / arsenic / copper / manganese, etc.)
b11se1	Paternal perinatal exposure_Heavy metal specific
b11sf	Paternal perinatal exposure_f. Organic solvent
b11sf1	Paternal perinatal exposure_Organic solvent specific
b11sg	Paternal perinatal exposure_g. Pesticide
b11sg1	Paternal perinatal exposure_Pesticide specific
followup	Maternal follow-up exposure_if lost of follow up during the second trimester
XWDATE3	Maternal follow-up exposure_Follow up date of prenatal examination
N	Maternal follow-up exposure_How many birth tests
FAS1	Maternal follow-up exposure_*Folic acid supplementation 16 weeks gestation - Production
MULTIVITAMIN1	Maternal follow-up exposure_*Multivitamin supplement
ROOM1	Maternal follow-up exposure_*Living in a newly renovated house
ROAD1	Maternal follow-up exposure_*Living distance from main road
POLLUTION1	Maternal follow-up exposure_*There are chemical plants and other pollution sources near the residential environment
HARM1	Maternal follow-up exposure_*Exposure to toxic / hazardous substances
MOOD1	Maternal follow-up exposure_*Mental condition or temper
NUTRIENT1	Maternal follow-up exposure_*Pay attention to ensure the balance of diet and nutrition during pregnancy
FEVER3	Maternal follow-up exposure_*Fever
FEVER4	Maternal follow-up exposure_Fever temperature
INFECTIOND1	Maternal follow-up exposure_* infectious diseases during pregnancy
C10SA	Maternal follow-up exposure_a. Influenza / common cold
C10SB	Maternal follow-up exposure_b. Mumps
C10SC	Maternal follow-up exposure_C measles
C10SD	Maternal follow-up exposure_d. Rubella
C10SF	Maternal follow-up exposure_f. Chickenpox
C10SG	Maternal follow-up exposure_g. Hepatitis (including all subtypes)
C10SH	Maternal follow-up exposure_h. Other infections
C10SH0	Maternal follow-up exposure_Other infection specific
C11SA	Maternal follow-up exposure_Medication: A. antibiotics
C11SA1	Maternal follow-up exposure_Antibiotic specific
C11SB	Maternal follow-up exposure_b. Antipyretic analgesic / NSAIDs
C11SB1	Maternal follow-up exposure_Antipyretic analgesics
C11SC	Maternal follow-up exposure_c. Fetoprote
C11SC1	Maternal follow-up exposure_Details of fetal protective drugs
C11SD	Maternal follow-up exposure_d. Antitumor drugs
C11SD1	Maternal follow-up exposure_Antitumor drug specific
C11SE	Maternal follow-up exposure_e. Vitamin A / retinoic acid / vitamin a homologue
C11SE1	Maternal follow-up exposure_Vitamin a specific
C11SF	Maternal follow-up exposure_f. Other drugs
C11SF1	Maternal follow-up exposure_Other drug specific
RADIATION1	Maternal follow-up exposure_*Radiation during pregnancy (including radiation, electromagnetism, ionization, etc.)
NOISE1	Maternal follow-up exposure_*High noise exposure during pregnancy
ORGANICS1	Maternal follow-up exposure_*Exposure to organic solvents during pregnancy
METAL1	Maternal follow-up exposure_*Heavy metal exposure during pregnancy
C11SG	Maternal follow-up exposure_g. X-ray irradiation
C11SG1	Maternal follow-up exposure_X-ray specific
C11SH	Maternal follow-up exposure_h. Transvaginal B-ultrasound
C11SH1	Maternal follow-up exposure_Vaginal B-ultrasound specific
C11SI	Maternal follow-up exposure_i. Electromagnetic radiation
C11SI1	Maternal follow-up exposure_Electromagnetic radiation specific
C11SJ	Maternal follow-up exposure_j. Ionizing radiation
C11SJ1	Maternal follow-up exposure_ionizing radiation
C11SK	Maternal follow-up exposure_k. High intensity noise
C11SK1	Maternal follow-up exposure_High intensity noise
C12	Maternal follow-up exposure_1. Harmful working environment
C12S1	Maternal follow-up exposure_*High temperature
C12S2	Maternal follow-up exposure_High noise
C12S3	Maternal follow-up exposure_*High dust
C12S4	Maternal follow-up exposure_*Smell
C12S5	Maternal follow-up exposure_Chemical exposure (organic solvents, paints, etc.)
C12S6	Maternal follow-up exposure_heavy metal
C12S7	Maternal follow-up exposure_ionizing radiation
C13	Maternal follow-up exposure_2. Articles in contact with organic solvents
C13S1	Maternal follow-up exposure_diluent
C13S2	Maternal follow-up exposure_Tianna water (banana water)
C13S3	Maternal follow-up exposure_Glue (white latex / all-purpose glue / yellow glue / PU glue, etc.)
C13S4	Maternal follow-up exposure_White electric oil (degreasing oil)
C13S5	Maternal follow-up exposure_Cleaning agent (oil water / screen washing water / plate washing water / machine washing water / mold washing water, etc.)
C13S6	Maternal follow-up exposure_scaling powder
C13S7	Maternal follow-up exposure_Passivator
C13S8	Maternal follow-up exposure_Antirust oil
C13S9	Maternal follow-up exposure_paint
C13S10	Maternal follow-up exposure_alcohol
C13S11	Maternal follow-up exposure_engine oil
C13S12	Maternal follow-up exposure_printing ink
C13S13	Maternal follow-up exposure_dyestuff
C13S14	Maternal follow-up exposure_Organic solvents others
C13S15	Maternal follow-up exposure_Organic solvents other specific
C14	Maternal follow-up exposure_3. Chemical name in contact with organic solvent
C14S1	Maternal follow-up exposure_benzene
C14S2	Maternal follow-up exposure_toluene
C14S3	Maternal follow-up exposure_ethylbenzene
C14S4	Maternal follow-up exposure_xylene
C14S5	Maternal follow-up exposure_N-hexane
C14S6	Maternal follow-up exposure_Trichloroethylene
C14S7	Maternal follow-up exposure_1. 2-dichloromethane
C14S8	Maternal follow-up exposure_Tetrachloroethylene
C14S9	Maternal follow-up exposure_carbon disulfide
C14S10	Maternal follow-up exposure_chloroform
C14S11	Maternal follow-up exposure_Chloroethane
C14S12	Maternal follow-up exposure_methanol
C14S13	Maternal follow-up exposure_acetone
C14S14	Maternal follow-up exposure_ethyl acetate
C14S15	Maternal follow-up exposure_Ether
C15	Maternal follow-up exposure_4. Name of heavy metals exposed
C15S1	Maternal follow-up exposure_lead
C15S2	Maternal follow-up exposure_mercury
C15S3	Maternal follow-up exposure_cadmium
C15S4	Maternal follow-up exposure_arsenic
C15S5	Maternal follow-up exposure_copper
C15S6	Maternal follow-up exposure_selenium
C15S7	Maternal follow-up exposure_manganese
C16	Maternal follow-up exposure_5. Exposure to other hazardous substances
pet1	Maternal follow-up exposure_Follow up pet contact at home
MHYPERTENSION2	Maternal follow-up exposure_*Maternal hypertension during pregnancy
C17S1	Maternal follow-up exposure_Pregnancy induced hypertension
SBP2	Maternal follow-up exposure_Follow up period 2 systolic pressure
DBP2	Maternal follow-up exposure_Follow up period 2 diastolic pressure
C17S2	Maternal follow-up exposure_* diabetes during pregnancy
MWT2	Maternal follow-up exposure_Follow up period 1 weight
Mbingfazheng	Maternal medical history_Maternal comorbidities
OPERATION	Maternal medical history_*Surgical history
OPERATION1	Maternal medical history_Specific surgical history
GDM	Maternal medical history_* gestational diabetes mellitus
CARDIACD	Maternal medical history_*Pregnancy complicated with heart disease
MCHDx1	Maternal medical history_*Pregnancy complicated with congenital heart disease
HYPERTENSION	Maternal medical history_*Pregnancy complicated with hypertension
ECLAMPSIA	Maternal medical history_Eclampsia - classified as pregnancy induced hypertension
INFECTION	Maternal medical history_*Pregnancy complicated with infection
JUN	Maternal medical history_bacterial infection
SHENGZHIDAO	Maternal medical history_Genital tract infection
YINDAO	Maternal medical history_Vaginal infection
THALASSEMIA	Maternal medical history_*Pregnancy complicated with thalassemia
THYROIDD	Maternal medical history_*Pregnancy with thyroid abnormality
THYROID	Maternal medical history_thyroid
LIVER	Maternal medical history_*Abnormal liver function
LIVER1	Maternal medical history_* hepatitis B / HBV positive
DNLC	Maternal medical history_*Polycystic ovary syndrome
G6PD	Maternal medical history_*G6PD deficiency
KIDNEY	Maternal medical history_*Pregnancy complicated with nephropathy
KIDNEY1	Maternal medical history_Nephrotic specific
UFIBROIDS	Maternal medical history_*Hysteromyoma
UTERUS	Maternal medical history_uterus
TUMORx	Maternal medical history_*Tumor (all)
OVARY	Maternal medical history_*Pregnancy with ovarian abnormalities
BREASTx	Maternal medical history_*Pregnancy complicated with breast disease
AF5	Maternal medical history_*Other diseases
AF5S1	Maternal medical history_Other disease name 1
AF5S2	Maternal medical history_Other disease name 2
ALLERGIC	Maternal medical history_*Allergic diseases
ALLERGIC1	Maternal medical history_Allergic disease specific
AF3S4	Maternal medical history_*Systemic lupus erythematosus
AF3S5	Maternal medical history_*Asthma
AF4	Maternal medical history_*Prone to subcutaneous bleeding
AB2	Maternal pregnancy history_Last menstrual date
AB1S1	Maternal pregnancy history_*Pregnancy times
PARITY	Maternal pregnancy history_Pregnancy grouping
AB1S2	Maternal pregnancy history_*Times of birth
GRAVIDITY	Maternal pregnancy history_Production grouping
ABH	Maternal pregnancy history_*History of adverse pregnancy and childbirth
APH	Maternal pregnancy history_Adverse pregnancy and childbirth history
BIRTHHIS	Maternal pregnancy history_Adverse reproductive history
BIRTHHIS1	Maternal pregnancy history_History of adverse pregnancy and childbirth
ABORTION1	Maternal pregnancy history_a. History of induced abortion
AB3SA2	Maternal pregnancy history_a. Specific times of induced abortion
ABORTION2	Maternal pregnancy history_b. History of spontaneous abortion
AB3SB2	Maternal pregnancy history_b. Specific number of spontaneous abortions
THREATENED	Maternal pregnancy history_c. History of threatened abortion
AB3SC2	Maternal pregnancy history_c. Specific times of threatened abortion
PRETERMH	Maternal pregnancy history_d. History of preterm birth
AB3SD2	Maternal pregnancy history_d. Specific number of preterm births
DEADFETUS	Maternal pregnancy history_e. History of stillbirth / stillbirth
AB3SE2	Maternal pregnancy history_e. Specific number of stillbirths / stillbirths
VAR00016	Family history_Family history
AG1S1	Family history_*Consanguineous marriage
AG1S2	Family history_Close relationship between husband and wife
AG21S1	Family history_*Does the female father or paternal relatives have genetic diseases in recent three generations
AG21S2	Family history_Paternal genetic disease defect name
AG21S3	Family history_Relationship between paternal defect and defect / paired children
AG22S1	Family history_*Whether the female mother or maternal relatives have genetic diseases in recent three generations
AG22S2	Family history_Maternal genetic disease defect name
AG22S3	Family history_Relationship between maternal defect and defect / paired child
AG31S1	Family history_*Does the male father or paternal relatives have genetic diseases in recent three generations
AG31S2	Family history_Paternal genetic disease defect name
AG31S3	Family history_Relationship between paternal defect and defect / paired children
AG32S1	Family history_*Does the male mother or maternal relatives have genetic diseases in recent three generations
AG32S2	Family history_Maternal genetic disease defect name
AG32S3	Family history_Relationship between maternal defect and defect / paired child
